# Supplementary material for: Pathway to care for drug resistant tuberculosis cases identified during a retrospective study conducted in high TB burden wards in Mumbai
Source: Gates Open Res. 2018 May 10;2:9. Originally published 2018 Feb 19. [Version 2] doi: 10.12688/gatesopenres.12785.2 (PMC5974602; doi:10.12688/gatesopenres.12785.2)
Supplement: Supplementary file 1 [file gatesopenres-2-13891-s0000.tgz]

Archive with 1 entries (1 files):
- a7c2753c-20b5-439f-80dc-96dafec7ff07.docx
