# Supplementary material for: Pathway to care for drug resistant tuberculosis cases identified during a retrospective study conducted in high TB burden wards in Mumbai
Source: Gates Open Res. 2018 May 10;2:9. Originally published 2018 Feb 19. [Version 2] doi: 10.12688/gatesopenres.12785.2 (PMC5974602; doi:10.12688/gatesopenres.12785.2)
Supplement: Supplementary file 2 [file gatesopenres-2-13891-s0001.tgz]

Archive with 1 entries (1 files):
- d3a0e39e-05e1-45c1-81ce-9c28cc5014e1.docx
